# Supplementary material for: Novel TORC1 inhibitor Ecl1 is regulated by phosphorylation in fission yeast
Source: Aging Cell. 2025 Feb 5;24(4):e14450. doi: 10.1111/acel.14450 (PMC11984688; doi:10.1111/acel.14450)
Supplement: Supplementary file 1 — Table S1. [file ACEL-24-e14450-s002.docx]

## Sheet: Supplemental Table 1
Supplemental Table 1 Fission Yeast Strains and PCR Primers
Fission yeast strains
Strains	Genotype	Reference or source
JY333	h- leu1-32 ade6-M216	Matsui et al. 2021
JY333 Ecl1-GST	h- leu1-32 ade6-M216 ecl1::ecl1-GST-kanr	This study
JY333Δecl1Δecl2Δecl3	h- leu1-32 ade6-M216 ecl1::kanr ecl2::kanr ecl3::kanr	Ohtsuka et al. 2022a
JY808Δecl1Δecl2Δecl3	h90 leu1-32 ade6-M210 ecl1::kanr ecl2::kanr ecl3::kanr	Ohtsuka et al. 2015
JY333 Psk1myc	h- leu1-32 ade6-M216 psk1-13myc-natr	Ohtsuka et al 2022a
JY333Δecl1/2/3 Psk1myc	h- leu1-32 ade6-M216 ecl1::kanr ecl2::kanr ecl3::kanr psk1-13myc-hphr	Ohtsuka et al 2022a
KI53	h90 ade6<<mCherry-psy1 leu1-32	Imada & Nakamura 2016
JT176	h90 leu1-32 ade6-M216 mip1-3HA::kanr	Matsuo et al. 2007
FY14831	h90 leu1-32 ade6-M216 lys1-131 ura4-D18 wat1(=pop3)::wat1-GFP-HA-kanr	Hayashi et al. 2009
JY333Δwat1	h- leu1-32 ade6-M216 wat1::kanr	This study
Primers
Strain	Sequence
JY333 Ecl1-GST	GACGGACTATTCTTAGGTTGC
	TTAATTAACCCGGGGATCCGCGCATGTAGTTTTGTGTAAGCAC
	GTTTAAACGAGCTCGAATTCGGTTTATGGGTAAGGTACCC
	CCGCGGATTAAATTGCTGGT
Plasmids	Sequence
pnmt1-Ecl1-GST	CTCAGATCTATGGATTTGGATTTTTGCAC
	AGTGCGGCCGCCCGCATGTAGTTTTGTGTAAG
pEcl1-AA	CTCACCATATGGATTTGGATTTTTGC
pEcl1-DD	CTAAGGATCCTACGCATGTAGTTTTGTGTAAGC
pEcl1-GFP	CTCACCATATGGATTTGGATTTTTGC AAGTGGATCCCGCATGTAGTTTTGTGTAAG
pEcl1-7D-GFP
pEcl1-22D-GFP
